# Supplementary material for: Rekindling Action Language: A Neuromodulatory Study on Parkinson’s Disease Patients
Source: Brain Sci. 2021 Jul 1;11(7):887. doi: 10.3390/brainsci11070887 (PMC8301982; doi:10.3390/brainsci11070887)
Supplement: Supplementary file 1 [file brainsci-11-00887-s001.zip]

Archive with 1 entries (1 files):
- brainsci-1277521-supplementary.pdf
